# Supplementary material for: The fecal mycobiome in patients with Irritable Bowel Syndrome
Source: Sci Rep. 2021 Jan 8;11:124. doi: 10.1038/s41598-020-79478-6 (PMC7794320; doi:10.1038/s41598-020-79478-6)
Supplement: Supplementary file 1 — Supplementary Tables. [file 41598_2020_79478_MOESM1_ESM.xlsx]

## Sheet: Table_S1
Table S1: Statistical summary of fungal zOTUs
The table summarizes results of various analyses performed to identify differences, or association between IBS and controls, including: Wilcoxon tests, SVM model coefficients, feature correlation with principal axes, taxonomic classification using QIIME2 and alignment results using BLASTn
Zotu_ID	statistic.W	p.value	Wilcox_pAdjBH	SVM_Coeff	SVM_Coeff_pVal	SVM_Coeff_pValAdjBH	PCO_Cor.A1_Rho	PCO_Cor.A2_Rho	PCO_Cor.A3_Rho	A1_pAdjBH	A2_pAdjBH	A3_pAdjBH	Qiime2_Taxon	Confidence	UNITE_ID	Blastn_Identity	Blastn_QCov	Tax_Lineage
Zotu1	2735.5	0.481683	0.866444	0.0626017	4.00521e-19	1.45452e-18	0.0700571	0.341198	0.232429	0.56783	0.000401586	0.0266394	k__Fungi;p__Ascomycota;c__Saccharomycetes;o__Saccharomycetales	0.932931	SH1169047.08FU_HG935776_reps	100	100	k__Fungi;p__Ascomycota;c__Saccharomycetes;o__Saccharomycetales;f__unidentified;g__unidentified;s__unidentified
Zotu10	3480.5	1.69285e-05	0.00233613	0.241982	3.02598e-190	2.08793e-188	-0.00511609	0.291751	0.00521192	0.962633	0.00330656	0.962633	k__Fungi	1	#N/A	#N/A	#N/A	#N/A
Zotu100	2683	0.422369	0.843203	0.0883846	7.39327e-38	5.10136e-37	0.193587	-0.0345887	0.167902	0.0761316	0.794673	0.136354	k__Fungi;p__Basidiomycota;c__Tremellomycetes;o__Tremellales;f__Bulleribasidiaceae;g__Dioszegia;s__Dioszegia_hungarica	0.96467	SH1211772.08FU_AF444379_refs	100	91	k__Fungi;p__Basidiomycota;c__Tremellomycetes;o__Tremellales;f__Bulleribasidiaceae;g__Dioszegia;s__Dioszegia_hungarica
Zotu104	2377	0.231974	0.741978	-0.0713601	8.74805e-16	2.51506e-15	0.0286177	0.0280284	-0.145615	0.82696	0.83022	0.210969	k__Fungi	1	#N/A	#N/A	#N/A	#N/A
Zotu106	2515	0.78283	0.91074	-0.0412516	4.94947e-16	1.51784e-15	0.421012	0.165503	0.105802	4.26888e-06	0.142919	0.368913	k__Fungi;p__Ascomycota;c__Leotiomycetes;o__Helotiales;f__Sclerotiniaceae;g__Sclerotinia;s__Sclerotinia_sclerotiorum	0.978872	SH1152486.08FU_GU229797_reps_singleton	97.333	100	k__Fungi;p__Ascomycota;c__Leotiomycetes;o__Helotiales;f__Sclerotiniaceae;g__Sclerotinia;s__Sclerotinia_sclerotiorum
Zotu107	2308	0.247326	0.741978	0.0560891	2.58236e-14	6.47938e-14	0.433267	-0.457725	-0.0603562	2.0091e-06	5.53509e-07	0.625906	k__Fungi;p__Ascomycota;c__Dothideomycetes;o__Pleosporales;f__Pleosporaceae;g__Alternaria;s__Alternaria_metachromatica	0.999992	SH1142798.08FU_JQ693660_refs	98.795	92	k__Fungi;p__Ascomycota;c__Dothideomycetes;o__Pleosporales;f__Pleosporaceae;g__Alternaria;s__Alternaria_metachromatica
Zotu1089	2733.5	0.314041	0.817691	0.0283347	2.82891e-13	6.39984e-13	0.359802	-0.0999522	-0.114251	0.000151731	0.392261	0.335302	k__Fungi;p__Basidiomycota;c__Tremellomycetes;o__Cystofilobasidiales;f__Mrakiaceae;g__Mrakia;s__unidentified	0.999823	SH1242424.08FU_HG937073_reps_singleton	99.543	100	k__Fungi;p__Basidiomycota;c__Tremellomycetes;o__Cystofilobasidiales;f__Mrakiaceae;g__Mrakia;s__unidentified
Zotu1090	2478.5	0.570839	0.876013	-0.110199	1.11514e-47	9.61804e-47	0.270494	0.0994997	0.369283	0.00733529	0.393301	9.77703e-05	k__Fungi;p__Ascomycota;c__Dothideomycetes;o__Dothideales;f__Aureobasidiaceae;g__Aureobasidium;s__Aureobasidium_pullulans	0.830976	SH1149694.08FU_KJ706700_reps_singleton	95.703	100	k__Fungi;p__Ascomycota;c__Dothideomycetes;o__Dothideales;f__Aureobasidiaceae;g__Aureobasidium;s__Aureobasidium_pullulans
Zotu11	2371	0.341231	0.842104	0.000476736	0.579114	0.600885	0.178821	0.145601	0.359803	0.10675	0.210969	0.000151731	k__Fungi;p__Ascomycota	0.728724	SH1157804.08FU_KY611822_reps	85.401	89	k__Fungi;p__Ascomycota;c__Saccharomycetes;o__Saccharomycetales;f__Metschnikowiaceae;g__Metschnikowia;s__Metschnikowia_reukaufii
Zotu110	2595	0.804502	0.91074	0.0466318	7.24731e-14	1.72436e-13	0.208075	0.163178	-0.0914579	0.0538402	0.149436	0.436184	k__Fungi;p__Basidiomycota;c__Wallemiomycetes;o__Wallemiales;f__Wallemiaceae;g__Wallemia	0.999962	SH1209218.08FU_AY302534_refs	97.987	79	k__Fungi;p__Basidiomycota;c__Wallemiomycetes;o__Wallemiales;f__Wallemiaceae;g__Wallemia;s__Wallemia_muriae
Zotu111	2402.5	0.24731	0.741978	-0.0631934	2.42194e-14	6.18941e-14	0.137898	-0.0697614	0.136926	0.23593	0.56947	0.23876	k__Fungi;p__Ascomycota;c__Leotiomycetes;o__Erysiphales;f__Erysiphaceae;g__Sawadaea;s__Sawadaea_bicornis	0.995048	SH1159406.08FU_AB193379_refs	98.565	83	k__Fungi;p__Ascomycota;c__Leotiomycetes;o__Erysiphales;f__Erysiphaceae;g__Sawadaea;s__Sawadaea_bicornis
Zotu112	2217	0.0961182	0.510166	-0.0486616	6.43789e-13	1.43295e-12	0.170824	-0.0567634	-0.0463582	0.127886	0.645017	0.719881	k__Fungi;p__Ascomycota;c__Eurotiomycetes;o__Eurotiales;f__Aspergillaceae;g__Penicillium;s__Penicillium_lanosum	0.801531	SH1214526.08FU_FJ439587_reps_singleton	98.419	100	k__Fungi;p__Ascomycota;c__Eurotiomycetes;o__Eurotiales;f__Aspergillaceae;g__Penicillium;s__Penicillium_lanosum
Zotu114	2525	0.821233	0.918786	-0.0441779	1.01043e-07	1.68e-07	0.0306342	0.00989931	0.0660412	0.816275	0.941744	0.591492	k__Fungi;p__Ascomycota;c__Saccharomycetes;o__Saccharomycetales;f__Saccharomycetaceae;g__Kazachstania;s__Kazachstania_unispora	0.999996	SH1145974.08FU_AJ229065_refs	100	80	k__Fungi;p__Ascomycota;c__Saccharomycetes;o__Saccharomycetales;f__Saccharomycetaceae;g__Kazachstania;s__Kazachstania_unispora
Zotu1154	2692	0.513589	0.866444	0.0387654	0.0118697	0.0148911	-0.0319311	-0.066827	-0.345636	0.806906	0.586891	0.000323781	k__Fungi	1	#N/A	#N/A	#N/A	#N/A
Zotu116	2567	0.973819	0.986042	0.0262358	0.0494435	0.0593322	0.291151	0.125998	0.0562658	0.00336208	0.287232	0.645248	k__Fungi;p__Ascomycota;c__Eurotiomycetes;o__Eurotiales;f__Aspergillaceae;g__Penicillium;s__Penicillium_lanosum	0.979532	SH1214526.08FU_FJ439587_reps_singleton	98.419	100	k__Fungi;p__Ascomycota;c__Eurotiomycetes;o__Eurotiales;f__Aspergillaceae;g__Penicillium;s__Penicillium_lanosum
Zotu117	2428	0.357468	0.842104	-0.0654352	1.40885e-22	5.89154e-22	0.0425203	-0.0395858	0.163925	0.7471	0.762509	0.148203	k__Fungi;p__Ascomycota;c__Saccharomycetes;o__Saccharomycetales;f__Phaffomycetaceae;g__Wickerhamomyces;s__Wickerhamomyces_onychis	1	SH1185945.08FU_KP998735_reps	100	94	k__Fungi;p__Ascomycota;c__Saccharomycetes;o__Saccharomycetales;f__Phaffomycetaceae;g__Wickerhamomyces;s__Wickerhamomyces_onychis
Zotu118	2651.5	0.670457	0.876013	-0.0279388	0.000668301	0.000913124	0.542196	-0.262339	-0.0303086	5.03304e-10	0.00989111	0.817965	k__Fungi;p__Ascomycota;c__Dothideomycetes;o__Pleosporales;f__Pleosporaceae;g__Alternaria;s__Alternaria_metachromatica	0.999999	SH1142798.08FU_JQ693660_refs	99.197	92	k__Fungi;p__Ascomycota;c__Dothideomycetes;o__Pleosporales;f__Pleosporaceae;g__Alternaria;s__Alternaria_metachromatica
Zotu119	2622	0.650417	0.876013	0.0133352	0.871057	0.877415	0.116459	-0.0261868	-0.0657836	0.331904	0.842616	0.591492	k__Fungi;p__Basidiomycota;c__Agaricomycetes;o__Polyporales;f__Meruliaceae;g__Mycoacia;s__Mycoacia_uda	0.999996	SH1183349.08FU_KY948762_reps	100	99	k__Fungi;p__Basidiomycota;c__Agaricomycetes;o__Polyporales;f__Meruliaceae;g__Mycoacia;s__Mycoacia_uda
Zotu12	2565	0.985566	0.986042	0.034298	1.24886e-11	2.65142e-11	-0.39242	-0.449678	-0.104509	2.63811e-05	7.82203e-07	0.373308	k__Fungi;p__Ascomycota;c__Saccharomycetes;o__Saccharomycetales;f__Saccharomycetaceae;g__Saccharomyces;s__Saccharomyces_cerevisiae	0.999997	SH1214035.08FU_AB018043_refs	98.492	90	k__Fungi;p__Ascomycota;c__Saccharomycetes;o__Saccharomycetales;f__Saccharomycetaceae;g__Saccharomyces;s__Saccharomyces_cerevisiae
Zotu121	2472	0.566588	0.876013	-0.0345437	0.000232345	0.00032718	0.281692	0.113469	0.0937226	0.0049597	0.338355	0.423208	k__Fungi;p__Basidiomycota;c__Agaricomycetes;o__Russulales;f__Peniophoraceae;g__Peniophora;s__unidentified	0.819331	SH1235345.08FU_KP814276_reps	95.971	100	k__Fungi;p__Basidiomycota;c__Agaricomycetes;o__Russulales;f__Peniophoraceae;g__Peniophora;s__unidentified
Zotu123	2723.5	0.312676	0.817691	0.0984956	6.17866e-25	2.94019e-24	0.0111792	0.228931	0.0187703	0.933436	0.0294093	0.889648	k__Fungi;p__Ascomycota;c__Saccharomycetes;o__Saccharomycetales;f__Saccharomycetaceae;g__Torulaspora;s__Torulaspora_delbrueckii	1	SH1183516.08FU_EF568083_refs	100	90	k__Fungi;p__Ascomycota;c__Saccharomycetes;o__Saccharomycetales;f__Saccharomycetaceae;g__Torulaspora;s__Torulaspora_delbrueckii
Zotu127	2603	0.825576	0.918786	0.0438265	5.29872e-16	1.58962e-15	0.302741	0.122642	0.324244	0.00222656	0.298702	0.000836408	k__Fungi;p__Ascomycota;c__Dothideomycetes;o__Dothideales;f__Aureobasidiaceae;g__Aureobasidium;s__Aureobasidium_pullulans	0.921921	SH1149694.08FU_KJ706700_reps_singleton	96.484	100	k__Fungi;p__Ascomycota;c__Dothideomycetes;o__Dothideales;f__Aureobasidiaceae;g__Aureobasidium;s__Aureobasidium_pullulans
Zotu13	2783	0.18893	0.684712	0.0504622	6.66382e-07	1.02179e-06	0.0216027	0.206766	0.091286	0.874487	0.055635	0.436619	k__Fungi;p__Basidiomycota	0.778757	SH1190518.08FU_AY588103_reps	98.246	65	k__Fungi;p__Basidiomycota;c__Microbotryomycetes;o__Microbotryales;f__Microbotryaceae;g__Microbotryum;s__Microbotryum_violaceoverrucosum
Zotu134	2386	0.235619	0.741978	-0.0392203	3.4148e-07	5.47956e-07	0.234137	0.139611	-0.0365377	0.0253272	0.230262	0.782855	k__Fungi;p__Ascomycota;c__Eurotiomycetes;o__Eurotiales	0.997341	SH1237339.08FU_EF652046_refs	99.18	87	k__Fungi;p__Ascomycota;c__Eurotiomycetes;o__Eurotiales;f__Aspergillaceae;g__Aspergillus;s__Aspergillus_penicillioides
Zotu135	2685	0.414834	0.843203	0.0244275	5.92971e-07	9.19439e-07	0.134734	0.255739	-0.0508649	0.248638	0.0123742	0.689847	k__Fungi;p__Ascomycota;c__Dothideomycetes;o__Capnodiales;f__Cladosporiaceae;g__Cladosporium;s__Cladosporium_sphaerospermum	0.811898	SH1157017.08FU_KT329213_reps	92.887	100	k__Fungi;p__Ascomycota;c__Dothideomycetes;o__Capnodiales;f__Cladosporiaceae;g__Cladosporium;s__Cladosporium_sphaerospermum
Zotu1391	2666.5	0.525132	0.866444	0.0426475	1.88794e-12	4.13549e-12	0.371879	-0.177375	-0.039366	8.52205e-05	0.110378	0.762509	k__Fungi;p__Basidiomycota;c__Tremellomycetes;o__Cystofilobasidiales;f__Mrakiaceae;g__Mrakia;s__unidentified	0.99974	SH1242424.08FU_HG937073_reps_singleton	99.543	100	k__Fungi;p__Basidiomycota;c__Tremellomycetes;o__Cystofilobasidiales;f__Mrakiaceae;g__Mrakia;s__unidentified
Zotu14	2528	0.887994	0.951599	-0.0522859	8.64966e-08	1.45567e-07	0.10546	0.238998	-0.184201	0.369822	0.0216126	0.0968825	k__Fungi;p__Ascomycota;c__Saccharomycetes;o__Saccharomycetales;f__Saccharomycetales_fam_Incertae_sedis;g__Candida;s__Candida_parapsilosis	0.999996	SH1189376.08FU_MF767673_reps_singleton	94.884	93	k__Fungi;p__Ascomycota;c__Saccharomycetes;o__Saccharomycetales;f__Saccharomycetales_fam_Incertae_sedis;g__Candida;s__Candida_parapsilosis
Zotu1415	2473	0.523861	0.866444	-0.02653	0.0267622	0.032683	0.0603032	-0.0897053	-0.167441	0.625906	0.446444	0.137572	k__Fungi	1	#N/A	#N/A	#N/A	#N/A
Zotu1474	2299	0.0616239	0.433233	-0.0227413	0.00163964	0.00215495	0.0649715	-0.216345	0.0582513	0.595784	0.0417756	0.635444	k__Fungi;p__Ascomycota;c__Saccharomycetes;o__Saccharomycetales;f__Saccharomycetales_fam_Incertae_sedis;g__Candida	0.989882	SH1237803.08FU_JX406291_reps_singleton	98.876	82	k__Fungi;p__Ascomycota;c__Saccharomycetes;o__Saccharomycetales;f__Saccharomycetales_fam_Incertae_sedis;g__Candida;s__unidentified
Zotu15	2398.5	0.412287	0.843203	0.0167406	0.132493	0.152367	-0.0564263	0.141955	0.233219	0.645248	0.222248	0.0260401	k__Fungi;p__Ascomycota;c__Saccharomycetes;o__Saccharomycetales;f__Dipodascaceae	0.999427	SH1157741.08FU_JX291980_reps_singleton	90.26	100	k__Fungi;p__Ascomycota;c__Saccharomycetes;o__Saccharomycetales;f__Dipodascaceae;g__Dipodascus;s__Dipodascus_geotrichum
Zotu1540	2708	0.343491	0.842104	0.0316483	2.21696e-07	3.64216e-07	0.32688	-0.194834	-0.101911	0.000770713	0.0743143	0.385779	k__Fungi;p__Basidiomycota;c__Tremellomycetes;o__Cystofilobasidiales;f__Mrakiaceae;g__Mrakia;s__unidentified	0.999692	SH1242424.08FU_HG937073_reps_singleton	99.543	100	k__Fungi;p__Basidiomycota;c__Tremellomycetes;o__Cystofilobasidiales;f__Mrakiaceae;g__Mrakia;s__unidentified
Zotu1555	2611.5	0.766622	0.91074	0.0335299	2.5988e-11	5.27404e-11	0.444624	-0.187603	-0.0806616	1.05195e-06	0.0888759	0.500424	k__Fungi;p__Basidiomycota;c__Tremellomycetes;o__Cystofilobasidiales;f__Mrakiaceae;g__Mrakia;s__unidentified	0.999732	SH1242424.08FU_HG937073_reps_singleton	99.543	100	k__Fungi;p__Basidiomycota;c__Tremellomycetes;o__Cystofilobasidiales;f__Mrakiaceae;g__Mrakia;s__unidentified
Zotu157	2869	0.0268718	0.370831	0.0749778	5.42578e-31	3.11982e-30	0.143907	0.112615	0.0350498	0.214773	0.338355	0.791319	k__Fungi;p__Ascomycota;c__Saccharomycetes;o__Saccharomycetales	0.727226	SH1181109.08FU_KF646196_reps	97.872	90	k__Fungi;p__Ascomycota;c__Saccharomycetes;o__Saccharomycetales;f__unidentified;g__unidentified;s__unidentified
Zotu16	2759	0.266942	0.773156	0.083006	7.42967e-25	3.41765e-24	0.0649179	0.135108	0.23547	0.595784	0.247199	0.0244282	k__Fungi;p__Ascomycota;c__Eurotiomycetes;o__Eurotiales;f__Aspergillaceae;g__Penicillium	0.995006	SH1166580.08FU_KJ605497_reps_singleton	97.154	98	k__Fungi;p__Ascomycota;c__Eurotiomycetes;o__Eurotiales;f__Aspergillaceae;g__Penicillium;s__Penicillium_carneum
Zotu1628	2440	0.364835	0.842104	-0.034257	7.8172e-08	1.33182e-07	0.0213162	-0.228664	0.0620383	0.875982	0.0294093	0.615249	k__Fungi	1	#N/A	#N/A	#N/A	#N/A
Zotu163	2427	0.55356	0.876013	-0.0208775	0.0108814	0.013904	-0.0609785	0.0194114	-0.29565	0.622591	0.889456	0.00287753	k__Fungi	1	#N/A	#N/A	#N/A	#N/A
Zotu1648	2529	0.841668	0.929201	-0.0558488	9.46976e-17	3.11149e-16	0.364867	-0.157138	-0.0537588	0.000125589	0.170318	0.664803	k__Fungi;p__Basidiomycota;c__Tremellomycetes;o__Cystofilobasidiales;f__Mrakiaceae;g__Mrakia;s__unidentified	0.999842	SH1242424.08FU_HG937073_reps_singleton	99.543	100	k__Fungi;p__Basidiomycota;c__Tremellomycetes;o__Cystofilobasidiales;f__Mrakiaceae;g__Mrakia;s__unidentified
Zotu1683	2257	0.0653912	0.433233	-0.0956748	8.31037e-51	7.64554e-50	-0.0578999	-0.302907	-0.0289408	0.63753	0.00222656	0.82641	k__Fungi;p__Ascomycota;c__Saccharomycetes;o__Saccharomycetales;f__Saccharomycetales_fam_Incertae_sedis;g__Candida;s__Candida_albicans	0.704945	SH1189319.08FU_EF567995_refs	98.324	82	k__Fungi;p__Ascomycota;c__Saccharomycetes;o__Saccharomycetales;f__Saccharomycetales_fam_Incertae_sedis;g__Candida;s__Candida_albicans
Zotu1699	2652	0.487769	0.866444	0.0698101	1.01973e-40	7.40645e-40	0.262776	-0.140579	-0.143543	0.00989111	0.227969	0.216002	k__Fungi;p__Basidiomycota;c__Tremellomycetes;o__Cystofilobasidiales;f__Mrakiaceae;g__Mrakia;s__unidentified	0.999637	SH1242424.08FU_HG937073_reps_singleton	99.543	100	k__Fungi;p__Basidiomycota;c__Tremellomycetes;o__Cystofilobasidiales;f__Mrakiaceae;g__Mrakia;s__unidentified
Zotu17	2123	0.0171382	0.354769	-0.151843	9.87007e-66	1.51341e-64	0.198026	0.127064	0.2074	0.0687994	0.281038	0.0547705	k__Fungi;p__Basidiomycota;c__Tremellomycetes;o__Cystofilobasidiales;f__Cystofilobasidiaceae;g__Cystofilobasidium;s__Cystofilobasidium_macerans	0.99999	SH1238123.08FU_AF444329_refs	99.515	93	k__Fungi;p__Basidiomycota;c__Tremellomycetes;o__Cystofilobasidiales;f__Cystofilobasidiaceae;g__Cystofilobasidium;s__Cystofilobasidium_macerans
Zotu174	2849	0.123242	0.607407	0.145587	8.47647e-78	1.94959e-76	0.434823	-0.221702	0.150497	1.87285e-06	0.0357808	0.196549	k__Fungi;p__Ascomycota;c__Dothideomycetes;o__Pleosporales;f__Didymellaceae;g__Neoascochyta;s__Neoascochyta_paspali	0.993421	SH1174008.08FU_FJ427048_refs	96.629	82	k__Fungi;p__Ascomycota;c__Dothideomycetes;o__Pleosporales;f__Didymellaceae;g__Neoascochyta;s__Neoascochyta_paspali
Zotu1775	2502.5	0.746811	0.91074	0.0236585	0.0115806	0.0146617	-0.0284852	-0.0483473	-0.135609	0.82696	0.706236	0.244994	k__Fungi	1	#N/A	#N/A	#N/A	#N/A
Zotu18	2649	0.691053	0.876013	-0.017159	0.00698129	0.0090039	0.425984	0.157414	-0.266155	3.19983e-06	0.169731	0.00879875	k__Fungi;p__Ascomycota;c__Eurotiomycetes;o__Eurotiales;f__Aspergillaceae;g__Aspergillus	0.99995	SH1237604.08FU_MF432725_reps_singleton	100	100	k__Fungi;p__Ascomycota;c__Eurotiomycetes;o__Eurotiales;f__Aspergillaceae;g__Aspergillus;s__Aspergillus_niger
Zotu1873	2686.5	0.513525	0.866444	0.0214465	0.0602689	0.0716993	0.0953378	-0.0762313	-0.0194667	0.414121	0.529417	0.889456	k__Fungi	1	#N/A	#N/A	#N/A	#N/A
Zotu19	2544	0.931754	0.960837	-0.0257178	0.0004002	0.000557855	0.0966671	0.0570448	-0.0340164	0.407257	0.643472	0.796207	k__Fungi;p__Ascomycota;c__Saccharomycetes;o__Saccharomycetales	0.862188	SH1214367.08FU_KY102159_reps	99.306	97	k__Fungi;p__Ascomycota;c__Saccharomycetes;o__Saccharomycetales;f__unidentified;g__unidentified;s__unidentified
Zotu190	2500	0.690725	0.876013	-0.043108	0.000114784	0.000166738	0.184258	0.0297728	0.0841879	0.0968825	0.819345	0.480942	k__Fungi;p__Ascomycota;c__Eurotiomycetes;o__Eurotiales;f__Aspergillaceae;g__Aspergillus;s__Aspergillus_penicillioides	0.999312	SH1162273.08FU_GU017496_reps_singleton	100	100	k__Fungi;p__Ascomycota;c__Eurotiomycetes;o__Eurotiales;f__Aspergillaceae;g__Aspergillus;s__Aspergillus_penicillioides
Zotu2	2711	0.533505	0.866444	0.15587	3.68148e-75	7.25778e-74	0.0674716	-0.0419454	0.115894	0.584714	0.749001	0.333165	k__Fungi;p__Ascomycota;c__Saccharomycetes;o__Saccharomycetales;f__Dipodascaceae;g__unidentified;s__unidentified	0.899764	SH1157730.08FU_KP974212_reps	100	100	k__Fungi;p__Ascomycota;c__Saccharomycetes;o__Saccharomycetales;f__Dipodascaceae;g__unidentified;s__unidentified
Zotu20	2633	0.722768	0.906746	-0.00511019	0.862544	0.875228	0.2601	0.166917	-0.329031	0.0106874	0.13847	0.000697057	k__Fungi;p__Basidiomycota;c__Microbotryomycetes;o__Sporidiobolales;f__Sporidiobolaceae;g__Rhodotorula;s__Rhodotorula_mucilaginosa	0.99974	SH1181860.08FU_MG076774_reps_singleton	99.563	100	k__Fungi;p__Basidiomycota;c__Microbotryomycetes;o__Sporidiobolales;f__Sporidiobolaceae;g__Rhodotorula;s__Rhodotorula_mucilaginosa
Zotu209	2616	0.682561	0.876013	0.010642	0.384578	0.408245	0.20075	0.026323	-0.0393206	0.0635369	0.842616	0.762509	k__Fungi;p__Ascomycota;c__Saccharomycetes;o__Saccharomycetales;f__Phaffomycetaceae;g__Wickerhamomyces;s__Wickerhamomyces_anomalus	0.999996	SH1149433.08FU_KT175191_reps_singleton	96.281	93	k__Fungi;p__Ascomycota;c__Saccharomycetes;o__Saccharomycetales;f__Phaffomycetaceae;g__Wickerhamomyces;s__Wickerhamomyces_anomalus
Zotu21	2428	0.597024	0.876013	-0.005202	0.20182	0.221041	-0.444241	-0.401186	-0.11604	1.05195e-06	1.54099e-05	0.333056	k__Fungi;p__Ascomycota;c__Saccharomycetes;o__Saccharomycetales;f__Saccharomycetaceae;g__Saccharomyces;s__Saccharomyces_cerevisiae	1	SH1214035.08FU_AB018043_refs	98.496	90	k__Fungi;p__Ascomycota;c__Saccharomycetes;o__Saccharomycetales;f__Saccharomycetaceae;g__Saccharomyces;s__Saccharomyces_cerevisiae
Zotu211	2285	0.0373805	0.374204	-0.125186	4.90675e-46	3.98313e-45	0.13453	-0.144006	0.152723	0.249048	0.214773	0.188936	k__Fungi;p__Ascomycota;c__Sordariomycetes;o__Hypocreales;f__Nectriaceae;g__Fusarium	0.968191	SH1220345.08FU_JF461108_reps_singleton	99.554	100	k__Fungi;p__Ascomycota;c__Sordariomycetes;o__Hypocreales;f__Nectriaceae;g__Fusarium;s__unidentified
Zotu216	2866	0.0205221	0.354769	0.0536483	3.31843e-14	8.17755e-14	0.0143346	0.123955	0.13644	0.916393	0.294422	0.240831	k__Fungi;p__Ascomycota;c__Saccharomycetes;o__Saccharomycetales	0.74835	SH1181109.08FU_KF646196_reps	98.582	90	k__Fungi;p__Ascomycota;c__Saccharomycetes;o__Saccharomycetales;f__unidentified;g__unidentified;s__unidentified
Zotu22	2667.5	0.603176	0.876013	0.0419571	3.14314e-08	5.49055e-08	0.275748	0.246844	-0.00885836	0.00603478	0.0162012	0.947666	k__Fungi;p__Ascomycota;c__Eurotiomycetes;o__Eurotiales;f__Aspergillaceae;g__Penicillium;s__Penicillium_spinulosum	0.719056	SH1160521.08FU_AY373933_refs	99.571	94	k__Fungi;p__Ascomycota;c__Eurotiomycetes;o__Eurotiales;f__Aspergillaceae;g__Penicillium;s__Penicillium_spinulosum
Zotu225	2443	0.533679	0.866444	-0.0636308	5.14007e-18	1.77332e-17	0.271946	-0.20583	0.0184676	0.00694443	0.0560569	0.889648	k__Fungi;p__Ascomycota;c__Dothideomycetes;o__Pleosporales;f__Didymellaceae;g__Neoascochyta;s__Neoascochyta_paspali	0.985676	SH1174008.08FU_FJ427048_refs	96.067	82	k__Fungi;p__Ascomycota;c__Dothideomycetes;o__Pleosporales;f__Didymellaceae;g__Neoascochyta;s__Neoascochyta_paspali
Zotu233	2853	0.0406744	0.374204	0.0676692	6.98862e-19	2.4729e-18	-0.176933	-0.0405022	-0.178633	0.111331	0.758415	0.10675	k__Fungi	1	#N/A	#N/A	#N/A	#N/A
Zotu235	2511.5	0.773536	0.91074	-0.0234735	0.0170194	0.0211593	0.255358	0.0617936	0.0810631	0.0123742	0.616428	0.497916	k__Fungi;p__Ascomycota;c__Dothideomycetes;o__Capnodiales;f__Cladosporiaceae;g__Cladosporium;s__Cladosporium_cladosporioides	0.899458	SH1190910.08FU_KU059933_reps_singleton	95.279	100	k__Fungi;p__Ascomycota;c__Dothideomycetes;o__Capnodiales;f__Cladosporiaceae;g__Cladosporium;s__Cladosporium_cladosporioides
Zotu239	2516	0.741499	0.91074	0.00216867	0.0192603	0.0237314	0.11147	-0.0716958	0.105436	0.345328	0.55815	0.369822	k__Fungi;p__Ascomycota;c__Dothideomycetes;o__Capnodiales;f__Cladosporiaceae;g__Cladosporium;s__Cladosporium_cladosporioides	0.980575	SH1190910.08FU_KU059933_reps_singleton	95.279	100	k__Fungi;p__Ascomycota;c__Dothideomycetes;o__Capnodiales;f__Cladosporiaceae;g__Cladosporium;s__Cladosporium_cladosporioides
Zotu24	2315	0.306488	0.817691	-0.038952	4.78811e-14	1.15923e-13	0.453311	-0.492687	-0.0368052	7.28038e-07	3.49649e-08	0.781465	k__Fungi;p__Ascomycota;c__Dothideomycetes;o__Pleosporales;f__Pleosporaceae;g__Alternaria;s__Alternaria_metachromatica	0.999996	SH1142798.08FU_JQ693660_refs	99.197	92	k__Fungi;p__Ascomycota;c__Dothideomycetes;o__Pleosporales;f__Pleosporaceae;g__Alternaria;s__Alternaria_metachromatica
Zotu245	2663	0.48351	0.866444	0.0279494	0.00339428	0.00441897	0.145194	0.104748	0.00526165	0.212207	0.37323	0.962633	k__Fungi;p__Ascomycota;c__Saccharomycetes;o__Saccharomycetales;f__Saccharomycetaceae;g__Kluyveromyces;s__Kluyveromyces_marxianus	0.986818	SH1202038.08FU_EF568057_refs	93.676	83	k__Fungi;p__Ascomycota;c__Saccharomycetes;o__Saccharomycetales;f__Saccharomycetaceae;g__Kluyveromyces;s__Kluyveromyces_marxianus
Zotu249	2856.5	0.0477792	0.387855	0.0499829	1.14177e-22	4.92388e-22	0.272761	0.225512	0.0172493	0.00676454	0.0319473	0.895837	k__Fungi;p__Ascomycota;c__Saccharomycetes;o__Saccharomycetales;f__Saccharomycodaceae;g__Hanseniaspora;s__Hanseniaspora_uvarum	0.955075	SH1174156.08FU_KJ706763_reps	94.972	98	k__Fungi;p__Ascomycota;c__Saccharomycetes;o__Saccharomycetales;f__Saccharomycodaceae;g__Hanseniaspora;s__Hanseniaspora_uvarum
Zotu25	2628	0.731044	0.908866	-0.135548	1.88685e-59	2.60385e-58	-0.137654	0.251097	-0.0116905	0.236088	0.0144598	0.931856	k__Fungi;p__Ascomycota;c__Saccharomycetes;o__Saccharomycetales;f__Saccharomycetales_fam_Incertae_sedis;g__Candida;s__Candida_glaebosa	0.999998	SH1150801.08FU_EU343832_refs	98.425	97	k__Fungi;p__Ascomycota;c__Saccharomycetes;o__Saccharomycetales;f__Saccharomycetales_fam_Incertae_sedis;g__Candida;s__Candida_glaebosa
Zotu26	2846	0.149447	0.64449	0.0473675	4.71091e-15	1.32675e-14	0.411965	0.173925	0.0992425	7.98941e-06	0.120133	0.394382	k__Fungi;p__Ascomycota;c__Leotiomycetes;o__Helotiales;f__Sclerotiniaceae;g__Sclerotinia;s__Sclerotinia_sclerotiorum	0.948404	SH1152486.08FU_GU229797_reps_singleton	98.222	100	k__Fungi;p__Ascomycota;c__Leotiomycetes;o__Helotiales;f__Sclerotiniaceae;g__Sclerotinia;s__Sclerotinia_sclerotiorum
Zotu268	2758	0.176994	0.684712	0.0436307	5.25871e-08	9.07128e-08	0.0865098	0.0832024	-0.211963	0.467006	0.485366	0.0478948	k__Fungi	1	#N/A	#N/A	#N/A	#N/A
Zotu27	2529	0.889538	0.951599	0.00486227	0.0618726	0.0729779	0.109737	-0.112628	0.226753	0.347599	0.338355	0.0311531	k__Fungi;p__Ascomycota;c__Saccharomycetes;o__Saccharomycetales;f__Saccharomycetales_fam_Incertae_sedis;g__Candida;s__Candida_tropicalis	0.999987	SH1234088.08FU_HQ014736_reps_singleton	100	99	k__Fungi;p__Ascomycota;c__Saccharomycetes;o__Saccharomycetales;f__Saccharomycetales_fam_Incertae_sedis;g__Candida;s__Candida_tropicalis
Zotu272	2854	0.039992	0.374204	0.0573544	2.61996e-32	1.57197e-31	0.298863	0.265401	0.0820152	0.00260795	0.00900339	0.491598	k__Fungi;p__Ascomycota;c__Saccharomycetes;o__Saccharomycetales;f__Saccharomycodaceae;g__Hanseniaspora;s__Hanseniaspora_uvarum	0.866572	SH1174156.08FU_KJ706763_reps	94.15	98	k__Fungi;p__Ascomycota;c__Saccharomycetes;o__Saccharomycetales;f__Saccharomycodaceae;g__Hanseniaspora;s__Hanseniaspora_uvarum
Zotu28	2770.5	0.193347	0.684712	0.15551	1.38234e-116	6.35876e-115	0.0270209	0.103796	0.220065	0.837683	0.376795	0.037238	k__Fungi;p__Basidiomycota;c__Tremellomycetes;o__Cystofilobasidiales;f__Mrakiaceae;g__Tausonia;s__Tausonia_pullulans	1	SH1238524.08FU_AF444417_refs	100	93	k__Fungi;p__Basidiomycota;c__Tremellomycetes;o__Cystofilobasidiales;f__Mrakiaceae;g__Tausonia;s__Tausonia_pullulans
Zotu286	2732	0.193424	0.684712	0.0981466	1.41163e-56	1.77096e-55	-0.0238481	0.0798751	-0.0510467	0.859071	0.502676	0.689291	k__Fungi;p__Basidiomycota;c__Agaricomycetes;o__Atheliales;f__Atheliaceae;g__Tylospora;s__Tylospora_fibrillosa	1	SH1190012.08FU_JN943896_reps	99.583	100	k__Fungi;p__Basidiomycota;c__Agaricomycetes;o__Atheliales;f__Atheliaceae;g__Tylospora;s__Tylospora_fibrillosa
Zotu288	2489.5	0.624247	0.876013	-0.00994325	0.170905	0.1902	0.339036	0.0687243	0.0452939	0.000440257	0.575819	0.726768	k__Fungi;p__Ascomycota;c__Eurotiomycetes;o__Eurotiales;f__Aspergillaceae;g__Aspergillus	0.892244	SH1168082.08FU_HM167492_reps_singleton	100	100	k__Fungi;p__Ascomycota;c__Eurotiomycetes;o__Eurotiales;f__Aspergillaceae;g__Aspergillus;s__Aspergillus_flavus
Zotu3	2445.5	0.646276	0.876013	-0.0547275	3.65556e-11	7.31112e-11	-0.171719	0.0786358	0.409617	0.127062	0.512115	9.10676e-06	k__Fungi;p__Ascomycota;c__Saccharomycetes;o__Saccharomycetales;f__Debaryomycetaceae;g__Debaryomyces;s__Debaryomyces_udenii	0.999677	SH1150797.08FU_JN942656_refs	98.182	100	k__Fungi;p__Ascomycota;c__Saccharomycetes;o__Saccharomycetales;f__Debaryomycetaceae;g__Debaryomyces;s__Debaryomyces_udenii
Zotu30	2663	0.493086	0.866444	0.0660993	4.07225e-22	1.65286e-21	0.202119	-0.0609125	0.0737969	0.0617447	0.622591	0.543092	k__Fungi;p__Ascomycota;c__Saccharomycetes;o__Saccharomycetales;f__Saccharomycetaceae;g__Kazachstania;s__Kazachstania_barnettii	1	SH1236278.08FU_AY046173_reps	100	84	k__Fungi;p__Ascomycota;c__Saccharomycetes;o__Saccharomycetales;f__Saccharomycetaceae;g__Kazachstania;s__Kazachstania_barnettii
Zotu31	2159	0.0625755	0.433233	-0.0372858	6.06876e-05	8.90946e-05	0.331332	-0.0656111	0.292024	0.000624858	0.591492	0.0033039	k__Fungi;p__Basidiomycota;c__Tremellomycetes;o__Tremellales;f__Bulleribasidiaceae;g__Vishniacozyma;s__Vishniacozyma_victoriae	0.999275	SH1159264.08FU_AF444469_refs	100	92	k__Fungi;p__Basidiomycota;c__Tremellomycetes;o__Tremellales;f__Bulleribasidiaceae;g__Vishniacozyma;s__Vishniacozyma_victoriae
Zotu311	2603	0.78074	0.91074	-0.000735169	0.216077	0.234792	0.131068	0.0948488	0.0136312	0.26211	0.416751	0.921957	k__Fungi	1	#N/A	#N/A	#N/A	#N/A
Zotu315	2680	0.433822	0.843203	0.113132	2.35752e-54	2.5026e-53	0.180407	0.203119	-0.0402258	0.105367	0.0603995	0.759907	k__Fungi;p__Basidiomycota;c__Wallemiomycetes;o__Wallemiales;f__Wallemiaceae;g__Wallemia;s__unidentified	0.996494	SH1209219.08FU_EU573352_reps_singleton	95.425	81	k__Fungi;p__Basidiomycota;c__Wallemiomycetes;o__Wallemiales;f__Wallemiaceae;g__Wallemia;s__unidentified
Zotu317	2303	0.140972	0.630755	-0.0201727	0.00059803	0.000825282	0.144658	-0.160493	-0.127061	0.212207	0.157791	0.281038	k__Fungi;p__Basidiomycota;c__Malasseziomycetes;o__Malasseziales;f__Malasseziaceae;g__Malassezia;s__Malassezia_restricta	0.999896	SH1149886.08FU_AY743636_refs	100	86	k__Fungi;p__Basidiomycota;c__Malasseziomycetes;o__Malasseziales;f__Malasseziaceae;g__Malassezia;s__Malassezia_restricta
Zotu329	2725	0.23791	0.741978	-0.00308854	0.163766	0.183737	0.253941	0.0931003	0.103234	0.0130169	0.42654	0.379252	k__Fungi;p__Basidiomycota;c__Exobasidiomycetes;o__Entylomatales;f__unidentified;g__unidentified;s__unidentified	0.991406	SH1150979.08FU_JQ910878_reps	98.394	99	k__Fungi;p__Basidiomycota;c__Exobasidiomycetes;o__Entylomatales;f__unidentified;g__unidentified;s__unidentified
Zotu33	2668	0.472237	0.866444	0.0450451	1.63341e-11	3.36433e-11	0.186952	0.166909	0.134081	0.0902527	0.13847	0.25096	k__Fungi;p__Basidiomycota;c__Tremellomycetes;o__Cystofilobasidiales;f__Cystofilobasidiaceae;g__Cystofilobasidium;s__Cystofilobasidium_infirmominiatum	0.999921	SH1238125.08FU_AF444400_refs	100	93	k__Fungi;p__Basidiomycota;c__Tremellomycetes;o__Cystofilobasidiales;f__Cystofilobasidiaceae;g__Cystofilobasidium;s__Cystofilobasidium_infirmominiatum
Zotu333	2580	0.882444	0.951599	0.0263563	0.067151	0.0785326	0.080474	-0.0585741	0.0380311	0.501023	0.635093	0.770322	k__Fungi	1	#N/A	#N/A	#N/A	#N/A
Zotu34	2426	0.416121	0.843203	0.000149167	0.958497	0.958497	0.162039	0.00118126	0.102307	0.153665	0.991663	0.383632	k__Fungi;p__Ascomycota;c__Saccharomycetes;o__Saccharomycetales;f__Metschnikowiaceae;g__Clavispora;s__Clavispora_lusitaniae	0.706257	SH1239427.08FU_KX548361_reps_singleton	85.517	100	k__Fungi;p__Ascomycota;c__Saccharomycetes;o__Saccharomycetales;f__Metschnikowiaceae;g__Clavispora;s__Clavispora_lusitaniae
Zotu36	2632.5	0.690775	0.876013	0.0560733	1.83707e-14	4.78332e-14	0.0761297	0.110605	-0.0422844	0.529417	0.345602	0.748184	k__Fungi;p__Basidiomycota;c__Wallemiomycetes;o__Wallemiales;f__Wallemiaceae;g__Wallemia;s__Wallemia_muriae	0.968677	SH1209218.08FU_AY302534_refs	100	79	k__Fungi;p__Basidiomycota;c__Wallemiomycetes;o__Wallemiales;f__Wallemiaceae;g__Wallemia;s__Wallemia_muriae
Zotu360	2654	0.478307	0.866444	0.0572648	1.47464e-13	3.39168e-13	0.0128792	0.00257735	0.201306	0.926885	0.98123	0.0627226	k__Fungi;p__Ascomycota;c__Saccharomycetes;o__Saccharomycetales;f__Phaffomycetaceae;g__Cyberlindnera;s__Cyberlindnera_rhodanensis	1	SH1186722.08FU_KU216407_reps	99.115	93	k__Fungi;p__Ascomycota;c__Saccharomycetes;o__Saccharomycetales;f__Phaffomycetaceae;g__Cyberlindnera;s__Cyberlindnera_rhodanensis
Zotu362	2888	0.0801763	0.461014	0.0635807	3.96392e-27	2.10393e-26	0.163587	0.114443	-0.394272	0.148991	0.335302	2.40431e-05	k__Fungi	1	#N/A	#N/A	#N/A	#N/A
Zotu365	2358	0.211997	0.731391	-0.0526392	2.84645e-16	9.13511e-16	0.33834	-0.341482	0.104954	0.000442832	0.000401586	0.372594	k__Fungi;p__Ascomycota;c__Sordariomycetes;o__Xylariales;f__Microdochiaceae;g__Microdochium	0.840779	SH1179484.08FU_KP859002_refs	93.81	94	k__Fungi;p__Ascomycota;c__Sordariomycetes;o__Xylariales;f__Microdochiaceae;g__Microdochium;s__Microdochium_neoqueenslandicum
Zotu37	2746.5	0.384439	0.842104	0.0617382	4.52784e-12	9.76315e-12	0.338894	0.171112	-0.178963	0.000440257	0.127886	0.10675	k__Fungi;p__Ascomycota;c__Eurotiomycetes;o__Eurotiales;f__Aspergillaceae;g__Aspergillus	0.999952	SH1166686.08FU_MF589637_reps_singleton	100	100	k__Fungi;p__Ascomycota;c__Eurotiomycetes;o__Eurotiales;f__Aspergillaceae;g__Aspergillus;s__Aspergillus_niger
Zotu38	2909	0.11425	0.583943	0.0360888	8.14222e-10	1.49817e-09	0.00302623	0.26116	0.050284	0.978373	0.0103087	0.691627	k__Fungi;p__Basidiomycota;c__Agaricomycetes;o__Agaricales;f__Agaricaceae;g__Agaricus;s__Agaricus_bisporus	0.993442	SH1202664.08FU_UDB011831_refs	99.128	94	k__Fungi;p__Basidiomycota;c__Agaricomycetes;o__Agaricales;f__Agaricaceae;g__Agaricus;s__Agaricus_bisporus
Zotu39	2392	0.375798	0.842104	-0.0486651	1.51527e-08	2.75141e-08	0.149372	0.278826	-0.286085	0.198559	0.00547459	0.00414204	k__Fungi;p__Ascomycota;c__Eurotiomycetes;o__Eurotiales;f__Aspergillaceae;g__Aspergillus;s__Aspergillus_ruber	0.72246	SH1190955.08FU_EF652066_refs	99.457	84	k__Fungi;p__Ascomycota;c__Eurotiomycetes;o__Eurotiales;f__Aspergillaceae;g__Aspergillus;s__Aspergillus_ruber
Zotu4	2579	0.935592	0.960837	-0.0616848	6.00412e-21	2.36734e-20	-0.0193046	0.372119	0.170633	0.889456	8.52205e-05	0.127886	k__Fungi;p__Ascomycota;c__Saccharomycetes;o__Saccharomycetales;f__Dipodascaceae	0.999921	SH1157741.08FU_JX291980_reps_singleton	90.26	100	k__Fungi;p__Ascomycota;c__Saccharomycetes;o__Saccharomycetales;f__Dipodascaceae;g__Dipodascus;s__Dipodascus_geotrichum
Zotu40	2375	0.275986	0.777268	-0.0238653	0.0403321	0.0488231	0.150321	0.0485233	0.107039	0.196687	0.705742	0.363232	k__Fungi;p__Basidiomycota;c__Tremellomycetes;o__Holtermanniales;f__Holtermanniales_fam_Incertae_sedis;g__Holtermanniella;s__Holtermanniella_takashimae	0.933193	SH1212338.08FU_FM246501_refs	100	75	k__Fungi;p__Basidiomycota;c__Tremellomycetes;o__Holtermanniales;f__Holtermanniales_fam_Incertae_sedis;g__Holtermanniella;s__Holtermanniella_takashimae
Zotu41	2392	0.428004	0.843203	-0.049958	4.17094e-11	8.1069e-11	0.183557	0.230553	0.161812	0.097834	0.0281948	0.153996	k__Fungi;p__Ascomycota;c__Eurotiomycetes;o__Eurotiales;f__Aspergillaceae;g__Penicillium;s__Penicillium_lanosum	0.980113	SH1214526.08FU_FJ439587_reps_singleton	98.814	100	k__Fungi;p__Ascomycota;c__Eurotiomycetes;o__Eurotiales;f__Aspergillaceae;g__Penicillium;s__Penicillium_lanosum
Zotu411	2414	0.403663	0.843203	-0.0474062	3.55993e-07	5.64678e-07	0.250995	0.0158066	-0.229922	0.0144598	0.907395	0.0286655	k__Fungi;p__Ascomycota;c__Eurotiomycetes;o__Eurotiales;f__Aspergillaceae;g__Penicillium;s__Penicillium_lanosum	0.989332	SH1214526.08FU_FJ439587_reps_singleton	97.628	100	k__Fungi;p__Ascomycota;c__Eurotiomycetes;o__Eurotiales;f__Aspergillaceae;g__Penicillium;s__Penicillium_lanosum
Zotu42	2791	0.18585	0.684712	0.0799526	2.92384e-27	1.61396e-26	0.221522	-0.0798076	0.326276	0.0357808	0.502676	0.000782837	k__Fungi;p__Basidiomycota;c__Tremellomycetes;o__Tremellales;f__Bulleribasidiaceae;g__Vishniacozyma;s__Vishniacozyma_victoriae	0.809202	SH1159264.08FU_AF444469_refs	86.432	92	k__Fungi;p__Basidiomycota;c__Tremellomycetes;o__Tremellales;f__Bulleribasidiaceae;g__Vishniacozyma;s__Vishniacozyma_victoriae
Zotu43	2522	0.787892	0.91074	-0.00225072	0.444319	0.468062	0.058237	0.125152	0.361163	0.635444	0.290216	0.00014639	k__Fungi;p__Ascomycota	0.735597	SH1242472.08FU_KY103609_reps_singleton	80.667	100	k__Fungi;p__Ascomycota;c__Saccharomycetes;o__Saccharomycetales;f__Debaryomycetaceae;g__Hyphopichia;s__Hyphopichia_pseudoburtonii
Zotu44	2766	0.129951	0.618386	0.0301986	1.09977e-05	1.64966e-05	0.110662	0.0631465	-0.301214	0.345602	0.609286	0.00236971	k__Fungi	1	#N/A	#N/A	#N/A	#N/A
Zotu443	2479	0.64406	0.876013	-0.0791338	1.43011e-20	5.48209e-20	0.054517	0.106504	-0.255585	0.659777	0.366379	0.0123742	k__Fungi	1	#N/A	#N/A	#N/A	#N/A
Zotu46	2659	0.581722	0.876013	0.0135236	0.000909621	0.00123066	-0.0306084	0.323119	0.106098	0.816275	0.00086928	0.367769	k__Fungi;p__Ascomycota;c__Saccharomycetes;o__Saccharomycetales	0.91506	SH1169047.08FU_HG935776_reps	98.204	100	k__Fungi;p__Ascomycota;c__Saccharomycetes;o__Saccharomycetales;f__unidentified;g__unidentified;s__unidentified
Zotu476	2563	0.986042	0.986042	0.0358052	9.84562e-07	1.49307e-06	0.161397	0.124493	-0.193959	0.154494	0.291964	0.0756266	k__Fungi	1	#N/A	#N/A	#N/A	#N/A
Zotu5	1907	0.00837669	0.354769	-0.0674727	1.68817e-26	8.32025e-26	-0.114328	-0.331719	0.0866236	0.335302	0.000622893	0.467006	k__Fungi;p__Ascomycota;c__Saccharomycetes;o__Saccharomycetales;f__Saccharomycetales_fam_Incertae_sedis;g__Candida;s__Candida_albicans	0.903143	SH1189319.08FU_EF567995_refs	99.438	82	k__Fungi;p__Ascomycota;c__Saccharomycetes;o__Saccharomycetales;f__Saccharomycetales_fam_Incertae_sedis;g__Candida;s__Candida_albicans
Zotu50	2545	0.936886	0.960837	-0.0614898	7.86966e-16	2.31067e-15	0.0658742	0.338116	-0.00848334	0.591492	0.000442832	0.949445	k__Fungi;p__Ascomycota;c__Eurotiomycetes;o__Eurotiales;f__unidentified;g__unidentified;s__unidentified	0.809028	SH1190955.08FU_EF652066_refs	97.283	84	k__Fungi;p__Ascomycota;c__Eurotiomycetes;o__Eurotiales;f__Aspergillaceae;g__Aspergillus;s__Aspergillus_ruber
Zotu51	2209.5	0.0358875	0.374204	-0.11085	8.65577e-54	8.53212e-53	0.110352	0.0301223	-0.11992	0.345602	0.818129	0.313567	k__Fungi;p__Ascomycota;c__Eurotiomycetes;o__Eurotiales;f__Aspergillaceae;g__Penicillium;s__Penicillium_lanosum	0.784165	SH1214526.08FU_FJ439587_reps_singleton	98.814	100	k__Fungi;p__Ascomycota;c__Eurotiomycetes;o__Eurotiales;f__Aspergillaceae;g__Penicillium;s__Penicillium_lanosum
Zotu549	2576	0.906433	0.954868	-0.0482354	1.02538e-10	1.9653e-10	0.000591274	-0.0242726	-0.247926	0.994388	0.857235	0.0158557	k__Fungi	1	#N/A	#N/A	#N/A	#N/A
Zotu55	2770.5	0.141691	0.630755	0.137371	2.89114e-91	9.97443e-90	0.202266	0.0598404	-0.108461	0.0617447	0.628226	0.354352	k__Fungi;p__Ascomycota;c__Eurotiomycetes;o__Eurotiales;f__Aspergillaceae;g__Aspergillus;s__Aspergillus_japonicus	0.883629	SH1211469.08FU_AJ279985_refs	100	100	k__Fungi;p__Ascomycota;c__Eurotiomycetes;o__Eurotiales;f__Aspergillaceae;g__Aspergillus;s__Aspergillus_japonicus
Zotu56	2621	0.691923	0.876013	0.0215849	2.56082e-07	4.15757e-07	0.246867	0.101069	0.148503	0.0162012	0.389528	0.200054	k__Fungi;p__Basidiomycota;c__Tremellomycetes;o__Filobasidiales;f__Filobasidiaceae;g__Filobasidium;s__unidentified	0.995323	SH1225307.08FU_EF159187_refs	82.895	94	k__Fungi;p__Basidiomycota;c__Tremellomycetes;o__Filobasidiales;f__Filobasidiaceae;g__Filobasidium;s__unidentified
Zotu58	2644	0.665029	0.876013	0.0513477	8.14876e-18	2.74275e-17	0.383699	-0.264862	0.226556	4.44609e-05	0.00912696	0.0311605	k__Fungi;p__Basidiomycota;c__Microbotryomycetes;o__Sporidiobolales;f__Sporidiobolaceae;g__Sporobolomyces;s__Sporobolomyces_roseus	0.999994	SH1192588.08FU_AY015438_refs	100	93	k__Fungi;p__Basidiomycota;c__Microbotryomycetes;o__Sporidiobolales;f__Sporidiobolaceae;g__Sporobolomyces;s__Sporobolomyces_roseus
Zotu59	2601	0.805147	0.91074	-0.0463248	0.000145699	0.000209442	0.062771	0.306512	-0.0149484	0.6111	0.00195134	0.911712	k__Fungi;p__Ascomycota;c__Saccharomycetes;o__Saccharomycetales;f__Dipodascaceae;g__Dipodascus;s__Dipodascus_geotrichum	0.827899	SH1157741.08FU_JX291980_reps_singleton	92.208	100	k__Fungi;p__Ascomycota;c__Saccharomycetes;o__Saccharomycetales;f__Dipodascaceae;g__Dipodascus;s__Dipodascus_geotrichum
Zotu6	2038	0.0217556	0.354769	-0.153642	3.23447e-85	8.92715e-84	0.0417982	-0.0762643	-0.249778	0.749182	0.529417	0.0149458	k__Fungi;p__Ascomycota;c__Saccharomycetes;o__Saccharomycetales;f__Saccharomycetales_fam_Incertae_sedis;g__Candida;s__Candida_dubliniensis	0.999993	SH1189325.08FU_KX129763_reps_singleton	97.512	93	k__Fungi;p__Ascomycota;c__Saccharomycetes;o__Saccharomycetales;f__Saccharomycetales_fam_Incertae_sedis;g__Candida;s__Candida_dubliniensis
Zotu629	2895	0.0449331	0.387548	0.106251	4.31665e-45	3.30943e-44	0.110131	0.120067	-0.178669	0.345602	0.313463	0.10675	k__Fungi	1	#N/A	#N/A	#N/A	#N/A
Zotu639	2803	0.0659267	0.433233	0.0336619	3.92779e-11	7.74335e-11	0.222478	0.303225	0.062713	0.0350184	0.00222656	0.6111	k__Fungi;p__Ascomycota;c__Saccharomycetes;o__Saccharomycetales;f__Saccharomycodaceae;g__Hanseniaspora;s__Hanseniaspora_uvarum	0.904596	SH1174156.08FU_KJ706763_reps	93.872	98	k__Fungi;p__Ascomycota;c__Saccharomycetes;o__Saccharomycetales;f__Saccharomycodaceae;g__Hanseniaspora;s__Hanseniaspora_uvarum
Zotu65	2516.5	0.796578	0.91074	-0.0576308	4.5357e-20	1.69169e-19	0.277198	0.116624	-0.0825403	0.00570903	0.331664	0.488019	k__Fungi;p__Basidiomycota;c__Wallemiomycetes;o__Wallemiales;f__Wallemiaceae;g__Wallemia;s__unidentified	0.956218	SH1209218.08FU_AY302534_refs	97.315	79	k__Fungi;p__Basidiomycota;c__Wallemiomycetes;o__Wallemiales;f__Wallemiaceae;g__Wallemia;s__Wallemia_muriae
Zotu669	2640	0.557995	0.876013	0.0231003	0.0015744	0.00208911	0.117918	0.292658	-0.0189642	0.325098	0.00324466	0.889648	k__Fungi;p__Basidiomycota;c__Agaricomycetes;o__Agaricales;f__Agaricaceae;g__Agaricus;s__Agaricus_bisporus	0.981254	SH1202664.08FU_UDB011831_refs	98.256	94	k__Fungi;p__Basidiomycota;c__Agaricomycetes;o__Agaricales;f__Agaricaceae;g__Agaricus;s__Agaricus_bisporus
Zotu7	1962	0.0160797	0.354769	-0.26681	1.63908e-257	2.26193e-255	0.539798	-0.139763	-0.110453	5.03304e-10	0.230262	0.345602	k__Fungi;p__Ascomycota;c__Dothideomycetes;o__Capnodiales;f__Cladosporiaceae;g__Cladosporium;s__Cladosporium_cladosporioides	0.995064	SH1190910.08FU_KU059933_reps_singleton	96.996	100	k__Fungi;p__Ascomycota;c__Dothideomycetes;o__Capnodiales;f__Cladosporiaceae;g__Cladosporium;s__Cladosporium_cladosporioides
Zotu70	2735	0.346018	0.842104	0.039948	8.62078e-15	2.33268e-14	0.304085	0.320666	-0.0102055	0.00217392	0.000976095	0.941582	k__Fungi;p__Ascomycota;c__Eurotiomycetes;o__Eurotiales;f__Aspergillaceae;g__Penicillium;s__Penicillium_bialowiezense	0.952092	SH1160522.08FU_EU587315_refs	98.049	82	k__Fungi;p__Ascomycota;c__Eurotiomycetes;o__Eurotiales;f__Aspergillaceae;g__Penicillium;s__Penicillium_bialowiezense
Zotu73	2837	0.182187	0.684712	0.0458267	3.39597e-16	1.0651e-15	0.160144	0.277383	0.00380538	0.158672	0.00570903	0.97235	k__Fungi;p__Basidiomycota;c__Agaricomycetes;o__Agaricales;f__Agaricaceae;g__Agaricus;s__Agaricus_bisporus	0.974243	SH1202664.08FU_UDB011831_refs	98.837	94	k__Fungi;p__Basidiomycota;c__Agaricomycetes;o__Agaricales;f__Agaricaceae;g__Agaricus;s__Agaricus_bisporus
Zotu739	2860	0.0231371	0.354769	0.00350853	0.146044	0.165198	0.171098	0.262427	0.0633119	0.127886	0.00989111	0.608878	k__Fungi;p__Ascomycota;c__Saccharomycetes;o__Saccharomycetales;f__Saccharomycodaceae;g__Hanseniaspora;s__Hanseniaspora_uvarum	0.908901	SH1174156.08FU_KJ706763_reps	93.872	98	k__Fungi;p__Ascomycota;c__Saccharomycetes;o__Saccharomycetales;f__Saccharomycodaceae;g__Hanseniaspora;s__Hanseniaspora_uvarum
Zotu757	2734	0.348789	0.842104	0.0191059	0.086718	0.100564	0.196624	0.0447599	-0.43058	0.0716614	0.729581	2.35668e-06	k__Fungi	1	#N/A	#N/A	#N/A	#N/A
Zotu76	2439.5	0.457312	0.866444	-0.0293137	0.00118771	0.0015913	0.209675	-0.0500047	0.255695	0.0512443	0.692146	0.0123742	k__Fungi;p__Basidiomycota;c__Tremellomycetes;o__Tremellales;f__Bulleraceae;g__Bullera;s__Bullera_unica	0.999996	SH1192187.08FU_AF444441_refs	99.438	92	k__Fungi;p__Basidiomycota;c__Tremellomycetes;o__Tremellales;f__Bulleraceae;g__Bullera;s__Bullera_unica
Zotu77	2571	0.939949	0.960837	0.00541239	0.321989	0.347144	-0.0153984	-0.0571899	-0.0759663	0.91005	0.643261	0.529803	k__Fungi	1	#N/A	#N/A	#N/A	#N/A
Zotu78	2532	0.862366	0.944496	-0.00286803	0.534508	0.558804	0.189169	0.0206952	0.110232	0.085917	0.880842	0.345602	k__Fungi;p__Basidiomycota;c__Tremellomycetes;o__Tremellales;f__Bulleribasidiaceae;g__Vishniacozyma;s__Vishniacozyma_victoriae	0.979509	SH1159264.08FU_AF444469_refs	95.876	92	k__Fungi;p__Basidiomycota;c__Tremellomycetes;o__Tremellales;f__Bulleribasidiaceae;g__Vishniacozyma;s__Vishniacozyma_victoriae
Zotu782	2720	0.383737	0.842104	0.0511254	9.78052e-15	2.5956e-14	0.113029	0.0624186	-0.203338	0.338355	0.612758	0.0603125	k__Fungi	1	#N/A	#N/A	#N/A	#N/A
Zotu79	2839	0.0791404	0.461014	0.107639	4.51504e-66	7.78844e-65	0.114731	0.286028	-0.178689	0.335302	0.00414204	0.10675	k__Fungi;p__Ascomycota;c__Eurotiomycetes;o__Eurotiales;f__Aspergillaceae;g__Penicillium;s__unidentified	0.859421	SH1168180.08FU_GQ120990_reps_singleton	93.651	100	k__Fungi;p__Ascomycota;c__Eurotiomycetes;o__Eurotiales;f__Aspergillaceae;g__Penicillium;s__unidentified
Zotu8	2343	0.381687	0.842104	0.00656211	0.195572	0.215911	0.532707	-0.298126	-0.0182893	7.25036e-10	0.00265079	0.889648	k__Fungi;p__Ascomycota;c__Dothideomycetes;o__Capnodiales;f__Mycosphaerellaceae;g__Mycosphaerella;s__Mycosphaerella_tassiana	0.994574	SH1190878.08FU_EF679363_refs	100	90	k__Fungi;p__Ascomycota;c__Dothideomycetes;o__Capnodiales;f__Mycosphaerellaceae;g__Mycosphaerella;s__Mycosphaerella_tassiana
Zotu80	2285	0.0835447	0.461167	-0.0648522	8.0092e-14	1.87334e-13	0.151345	-0.123138	0.0223022	0.192922	0.297375	0.871602	k__Fungi;p__Basidiomycota;c__Tremellomycetes;o__Cystofilobasidiales;f__Mrakiaceae;g__Itersonilia;s__Itersonilia_perplexans	1	SH1179893.08FU_AB072233_refs	99.559	99	k__Fungi;p__Basidiomycota;c__Tremellomycetes;o__Cystofilobasidiales;f__Mrakiaceae;g__Itersonilia;s__Itersonilia_perplexans
Zotu83	2621	0.685802	0.876013	0.000420557	0.653847	0.673365	0.358884	0.115739	-0.0585194	0.000156845	0.333341	0.635093	k__Fungi;p__Ascomycota;c__Leotiomycetes;o__Helotiales;f__Sclerotiniaceae;g__Sclerotinia;s__Sclerotinia_sclerotiorum	0.932911	SH1152486.08FU_GU229797_reps_singleton	97.778	100	k__Fungi;p__Ascomycota;c__Leotiomycetes;o__Helotiales;f__Sclerotiniaceae;g__Sclerotinia;s__Sclerotinia_sclerotiorum
Zotu84	2459	0.510392	0.866444	-0.0441657	2.22143e-10	4.14267e-10	-0.0358523	-0.0339209	0.217732	0.786692	0.796207	0.0399979	k__Fungi;p__Ascomycota;c__Saccharomycetes;o__Saccharomycetales;f__Phaffomycetaceae;g__Wickerhamomyces;s__Wickerhamomyces_onychis	1	SH1185945.08FU_KP998735_reps	99.59	94	k__Fungi;p__Ascomycota;c__Saccharomycetes;o__Saccharomycetales;f__Phaffomycetaceae;g__Wickerhamomyces;s__Wickerhamomyces_onychis
Zotu840	2905.5	0.0736215	0.461014	0.115125	1.43893e-54	1.65477e-53	0.0753501	-0.123036	-0.382784	0.534352	0.297375	4.58051e-05	k__Fungi	1	#N/A	#N/A	#N/A	#N/A
Zotu850	2505	0.679399	0.876013	-0.0336551	1.43261e-05	2.12581e-05	0.0100213	0.011924	-0.0666169	0.941744	0.931856	0.587727	k__Fungi	1	#N/A	#N/A	#N/A	#N/A
Zotu854	2726	0.235069	0.741978	0.0292429	0.000200919	0.000285843	0.0278347	0.1702	-0.29873	0.830823	0.128675	0.00260795	k__Fungi	1	#N/A	#N/A	#N/A	#N/A
Zotu86	2290	0.193506	0.684712	-0.0762726	1.32723e-26	6.78361e-26	0.449522	-0.404026	0.188287	7.82203e-07	1.30795e-05	0.0878965	k__Fungi;p__Ascomycota;c__Sordariomycetes;o__Xylariales;f__Microdochiaceae;g__Microdochium	0.824683	SH1179484.08FU_KP859002_refs	93.333	94	k__Fungi;p__Ascomycota;c__Sordariomycetes;o__Xylariales;f__Microdochiaceae;g__Microdochium;s__Microdochium_neoqueenslandicum
Zotu874	2232	0.0130101	0.354769	-0.0422361	2.04177e-08	3.61236e-08	0.0562469	-0.180559	0.132279	0.645248	0.105367	0.258748	k__Fungi;p__Basidiomycota;c__Malasseziomycetes;o__Malasseziales;f__Malasseziaceae;g__Malassezia;s__Malassezia_restricta	0.737833	SH1149886.08FU_AY743636_refs	77.409	89	k__Fungi;p__Basidiomycota;c__Malasseziomycetes;o__Malasseziales;f__Malasseziaceae;g__Malassezia;s__Malassezia_restricta
Zotu88	2378	0.268924	0.773156	-0.106171	1.31994e-34	8.67392e-34	0.139754	-0.161406	-0.0261277	0.230262	0.154494	0.842616	k__Fungi;p__Basidiomycota;c__Tremellomycetes;o__Cystofilobasidiales;f__Mrakiaceae;g__Itersonilia;s__Itersonilia_perplexans	0.999998	SH1179893.08FU_AB072233_refs	97.357	99	k__Fungi;p__Basidiomycota;c__Tremellomycetes;o__Cystofilobasidiales;f__Mrakiaceae;g__Itersonilia;s__Itersonilia_perplexans
Zotu89	2619	0.666412	0.876013	0.0782507	5.68327e-24	2.52997e-23	0.175764	-0.0062944	-0.0433941	0.114235	0.958459	0.739522	k__Fungi;p__Ascomycota;c__Eurotiomycetes;o__Eurotiales;f__Aspergillaceae;g__Penicillium;s__Penicillium_citrinum	0.999989	SH1168006.08FU_MH612929_reps_singleton	97.685	100	k__Fungi;p__Ascomycota;c__Eurotiomycetes;o__Eurotiales;f__Aspergillaceae;g__Penicillium;s__Penicillium_citrinum
Zotu9	2517	0.776262	0.91074	-0.0419251	4.02514e-07	6.31215e-07	0.0873631	0.180017	-0.00794787	0.461722	0.105367	0.949445	k__Fungi;p__Ascomycota;c__Saccharomycetes;o__Saccharomycetales;f__Saccharomycetales_fam_Incertae_sedis;g__Diutina;s__Diutina_catenulata	0.998931	SH1183645.08FU_JQ425389_reps	98.507	90	k__Fungi;p__Ascomycota;c__Saccharomycetes;o__Saccharomycetales;f__Saccharomycetales_fam_Incertae_sedis;g__Diutina;s__Diutina_catenulata
Zotu91	2432	0.608228	0.876013	0.0540717	6.01589e-15	1.66038e-14	-0.422412	-0.4401	-0.0990577	4.01024e-06	1.37989e-06	0.394892	k__Fungi;p__Ascomycota;c__Saccharomycetes;o__Saccharomycetales;f__Saccharomycetaceae;g__Saccharomyces;s__Saccharomyces_cerevisiae	0.999999	SH1214035.08FU_AB018043_refs	97.756	90	k__Fungi;p__Ascomycota;c__Saccharomycetes;o__Saccharomycetales;f__Saccharomycetaceae;g__Saccharomyces;s__Saccharomyces_cerevisiae
Zotu919	1923	0.0060705	0.354769	-0.0949523	1.54863e-32	9.71415e-32	0.0539068	-0.230689	0.0900328	0.66457	0.0281948	0.445121	k__Fungi;p__Ascomycota;c__Saccharomycetes;o__Saccharomycetales;f__Saccharomycetales_fam_Incertae_sedis;g__Candida	0.995805	SH1189319.08FU_EF567995_refs	99.438	82	k__Fungi;p__Ascomycota;c__Saccharomycetes;o__Saccharomycetales;f__Saccharomycetales_fam_Incertae_sedis;g__Candida;s__Candida_albicans
Zotu92	2896	0.0344274	0.374204	0.0467634	1.50507e-11	3.14697e-11	0.183623	0.110207	-0.00699504	0.097834	0.345602	0.955849	k__Fungi;p__Ascomycota;c__Saccharomycetes;o__Saccharomycetales;f__Debaryomycetaceae;g__Meyerozyma;s__Meyerozyma_caribbica	0.92041	SH1183052.08FU_KR779473_reps_singleton	98.268	94	k__Fungi;p__Ascomycota;c__Saccharomycetes;o__Saccharomycetales;f__Debaryomycetaceae;g__Meyerozyma;s__Meyerozyma_caribbica
Zotu927	2396	0.284238	0.784496	-0.00669362	0.367629	0.393277	0.0246959	-0.100073	0.0351452	0.854334	0.392261	0.791319	k__Fungi;p__Basidiomycota;c__Malasseziomycetes;o__Malasseziales;f__Malasseziaceae;g__Malassezia;s__Malassezia_restricta	0.8403	SH1149886.08FU_AY743636_refs	77.741	89	k__Fungi;p__Basidiomycota;c__Malasseziomycetes;o__Malasseziales;f__Malasseziaceae;g__Malassezia;s__Malassezia_restricta
Zotu93	2642	0.630363	0.876013	0.0502561	1.70111e-08	3.04875e-08	0.28666	0.250349	-0.0719616	0.00411674	0.0147237	0.557065	k__Fungi;p__Ascomycota;c__Eurotiomycetes;o__Eurotiales;f__Aspergillaceae;g__Penicillium;s__Penicillium_bialowiezense	0.936951	SH1160522.08FU_EU587315_refs	97.561	82	k__Fungi;p__Ascomycota;c__Eurotiomycetes;o__Eurotiales;f__Aspergillaceae;g__Penicillium;s__Penicillium_bialowiezense
Zotu94	2426	0.391236	0.843203	-0.0133502	0.137161	0.156431	0.224093	0.00522266	0.131876	0.0332147	0.962633	0.258748	k__Fungi;p__Ascomycota;c__Eurotiomycetes;o__Eurotiales;f__Aspergillaceae;g__Penicillium;s__Penicillium_bialowiezense	0.999985	SH1160522.08FU_EU587315_refs	100	82	k__Fungi;p__Ascomycota;c__Eurotiomycetes;o__Eurotiales;f__Aspergillaceae;g__Penicillium;s__Penicillium_bialowiezense
Zotu95	2540	0.898374	0.953658	0.00899037	0.827333	0.845718	0.278163	0.00799409	0.166324	0.00558202	0.949445	0.140202	k__Fungi;p__Ascomycota;c__Dothideomycetes;o__Pleosporales;f__Pleosporaceae;g__Alternaria;s__Alternaria_brassicae	0.865794	SH1246727.08FU_KX622117_reps_singleton	98.34	100	k__Fungi;p__Ascomycota;c__Dothideomycetes;o__Pleosporales;f__Pleosporaceae;g__Alternaria;s__Alternaria_brassicae
Zotu98	2633	0.627817	0.876013	0.0459299	1.83271e-10	3.46458e-10	0.0942481	-0.032754	0.0656384	0.420068	0.803928	0.591492	k__Fungi;p__Ascomycota;c__Sordariomycetes;o__Hypocreales;f__Nectriaceae	0.960993	SH1212184.08FU_KY430450_reps_singleton	100	100	k__Fungi;p__Ascomycota;c__Sordariomycetes;o__Hypocreales;f__Nectriaceae;g__unidentified;s__unidentified

## Sheet: Table_S2
Table S2: Summary of co-inertia analysis listing the RV coefficients and p-values between mycobiome, and shotgun, diet and fecal metabolomic datasets
Coinertia	All	IBS	Controls
Shot_Sp (All subjects: N=138; IBS: n = 80; Controls: n = 58)	0.372 (0.001)	0.466 (0.022)	0.58 (0.015)
Shot_Genus (All subjects N=138; IBS: n= 80; Controls: n = 58)	0.304 (0.001)	0.39 (0.04)	0.495 (0.035)
Diet (FFQ) (All subjects: N=144; IBS: n = 80; Controls: n = 64)	0.273 (0.135)	0.35 (0.236)	0.49 (0.288)
Fecal Metabolomics (All subjects: N=142; IBS: n = 80; Controls: n = 62)	0.3 (0.001)	0.385 (0.022)	0.48 (0.001)
For each comparison, common and matched samples used.
Normallized Mycobiome Zotu profile filtered at 10% occurrence, and log10 transformed.
Shotgun data: Hellinger tranformation
Diet (FFQ): Values converted to frequency per week.
Fecal Metabolomics: Log10 tranformed

## Sheet: Table_S3
Table S3: Fecal metabolite Variable IDs and metabolite name
Fecal_Metabolite_ID	MetaboliteName
Var_24	Ile-Pro
Var_262	Heptadecanoic acid
Var_435	7C-aglycone
Var_478	Arachidonic acid
Var_941	[FA oxo,hydroxy(2:0)] 9-oxo-11R,15S-dihydroxy-1a,1b-dihomo-13E-prostaenoic acid
Var_987	3-Hydroxy-10'-apo-b,y-carotenal
Var_1434	Lys-Lys-Pro-Pro
Var_1564	Cer(d31:0)
Var_1590	Theasapogenol A
Var_1611	1-18:1-lysophosphatidylglycerol
Var_1656	LysoPC(18:1(9Z))
Var_1730	Arg-Leu-Pro-Arg
Var_1732	[ST hydrox] (25R)-3alpha,7alpha-dihydroxy-5beta-cholestan-27-oyl taurine
Var_1879	I-Urobilin
Var_2099	PG(O-30:1)
Var_2647	TG(20:5(5Z,8Z,11Z,14Z,17Z)/18:1(9Z)/22:5(7Z,10Z,13Z,16Z,19Z))[iso6]
Var_2834	Phenol
Var_2847	trans-2-Heptenal
Var_2877	Allyl caprylate
Var_2896	Acelan A
